# Supplementary material for: ﻿Identification and pathogenicity of Aurifilum species (Cryphonectriaceae, Diaporthales) on Terminalia species in Southern China
Source: MycoKeys. 2023 May 29;98:37–58. doi: 10.3897/mycokeys.98.104719 (PMC10242525; doi:10.3897/mycokeys.98.104719)
Supplement: XML Treatment for Aurifilum cerciana [file mycokeys.98.104719-treatment1.xml]

<!DOCTYPE tp:taxon-treatment
  PUBLIC "-//TaxonX//DTD Taxonomic Treatment Publishing DTD v0 20100105//EN" "tax-treatment-NSO.dtd">
<tp:taxon-treatment xmlns:tp="http://www.plazi.org/taxpub"><tp:treatment-meta><kwd-group><label>Taxon classification</label><kwd>
                <named-content content-type="kingdom">Fungi</named-content>
              </kwd><kwd>
                <named-content content-type="order">Diaporthales</named-content>
              </kwd><kwd>
                <named-content content-type="family">Cryphonectriaceae</named-content>
              </kwd></kwd-group><mixed-citation publication-type="journal"><person-group><name><surname>Wang</surname><given-names>Wen</given-names></name><name><surname>Chen</surname><given-names>ShuaiFei</given-names></name></person-group><article-title>﻿Identification and pathogenicity of <italic><tp:taxon-name><tp:taxon-name-part taxon-name-part-type="genus" reg="Aurifilum">Aurifilum</tp:taxon-name-part></tp:taxon-name></italic> species (<tp:taxon-name><tp:taxon-name-part taxon-name-part-type="family">Cryphonectriaceae</tp:taxon-name-part></tp:taxon-name>, <tp:taxon-name><tp:taxon-name-part taxon-name-part-type="order">Diaporthales</tp:taxon-name-part></tp:taxon-name>) on <italic><tp:taxon-name><tp:taxon-name-part taxon-name-part-type="genus" reg="Terminalia">Terminalia</tp:taxon-name-part></tp:taxon-name></italic> species in Southern China</article-title><source>MycoKeys</source><day>29</day><month>05</month><year>2023</year><volume>98</volume><fpage>37</fpage><lpage>58</lpage><pub-id pub-id-type="doi">10.3897/mycokeys.98.104719</pub-id></mixed-citation></tp:treatment-meta><tp:nomenclature><label>﻿</label><tp:taxon-name>
              <object-id xmlns:xlink="http://www.w3.org/1999/xlink" content-type="arpha" xlink:type="simple">D4F3F5AD-9AEF-509E-B4E4-E43FA218912D</object-id>
              <tp:taxon-name-part taxon-name-part-type="genus" reg="Aurifilum">Aurifilum</tp:taxon-name-part>
              <tp:taxon-name-part taxon-name-part-type="species" reg="cerciana">cerciana</tp:taxon-name-part>
              <object-id xmlns:xlink="http://www.w3.org/1999/xlink" content-type="mycobank" xlink:type="simple">MycoBank No: 848235</object-id>
            </tp:taxon-name><tp:taxon-authority>W. Wang &amp; S.F. Chen</tp:taxon-authority><tp:taxon-status xmlns:xlink="http://www.w3.org/1999/xlink" xlink:type="simple">sp. nov.</tp:taxon-status><xref ref-type="fig" rid="F4">Fig. 4</xref></tp:nomenclature><tp:treatment-sec sec-type="etymology" id="SECID0EVPFK"><title>Etymology.</title><p>the name refers to China Eucalypt Research Centre (<abbrev xmlns:xlink="http://www.w3.org/1999/xlink" xlink:title="China Eucalypt Research Centre" id="ABBRID0EBQFK" xlink:type="simple">CERC</abbrev>), the former institution of the Research Institute of Fast-Growing Trees (<abbrev xmlns:xlink="http://www.w3.org/1999/xlink" xlink:title="Research Institute of Fast-Growing Trees" id="ABBRID0EFQFK" xlink:type="simple">RIFT</abbrev>), which served as the identification site for this study on <tp:taxon-name><tp:taxon-name-part taxon-name-part-type="genus" reg="Terminalia">Terminalia</tp:taxon-name-part></tp:taxon-name> trees disease caused by <italic><tp:taxon-name><tp:taxon-name-part taxon-name-part-type="genus" reg="Aurifilum">Aurifilum</tp:taxon-name-part></tp:taxon-name></italic> spp.</p></tp:treatment-sec><tp:treatment-sec sec-type="Stromata" id="SECID0ESQFK"><title>Stromata.</title><p>No ascostromata were observed on inoculated <italic><tp:taxon-name><tp:taxon-name-part taxon-name-part-type="genus" reg="Eucalyptus">Eucalyptus</tp:taxon-name-part></tp:taxon-name></italic> branch tissue, the conidiomata on the inoculated <italic><tp:taxon-name><tp:taxon-name-part taxon-name-part-type="genus" reg="Eucalyptus">Eucalyptus</tp:taxon-name-part></tp:taxon-name></italic> branch tissue were superficial to slightly immersed, pulvinate, globose pyriform to various shapes without necks, blight yellow when young, orange to brown when mature (Fig. <xref ref-type="fig" rid="F4">4A, B</xref>), unilocular, 46–236 μm (av. 142 μm) diameter (Fig. <xref ref-type="fig" rid="F4">4C</xref>). Stromatic tissue prosenchymatous (Fig. <xref ref-type="fig" rid="F4">4D</xref>). Stromatic conidiomatal base was 119 – 678 μm (av. 428 μm) high above the level of the bark and 58 – 269 μm (av. 158 μm) wide. Conidiomatal necks absent. Conidiomatal locules unilocular. Conidiophores, hyaline, branched irregularly at the base or above into cylindrical cells, with or without separating septa, (11.2–)23.8–28.6(–70.2) μm (av. 26.2 μm) long, (1.7–)2.3–3.7(–6.5) μm (av. 3 μm) wide (Fig. <xref ref-type="fig" rid="F4">4F</xref>). Conidiogenous cells phialidic, cylindrical, without attenuated apices, (0.8–)1.0 – 1.8(–2.6) μm (av. 1.4 μm) wide (Fig. <xref ref-type="fig" rid="F4">4F</xref>). Paraphyses or cylindrical sterile cells, occur among conidiophores, up to 99 μm (av. 51.4 μm) long (Fig. <xref ref-type="fig" rid="F4">4E</xref>). Conidia hyaline, non-septate, oblong to cylindrical, occasionally allantoid, extend through on opening at stromatal surface as orange droplets, (3.6–)4.3–4.5(–5.7) × (1.5–)1.8(–2.2) (av. 4.4 × 1.8 μm) (Fig. <xref ref-type="fig" rid="F4">4G</xref>).</p><fig id="F4" position="float" orientation="portrait"><object-id xmlns:xlink="http://www.w3.org/1999/xlink" content-type="doi" xlink:type="simple">10.3897/mycokeys.98.104719.figure4</object-id><object-id xmlns:xlink="http://www.w3.org/1999/xlink" content-type="arpha" xlink:type="simple">04D9C4D2-5CAF-5283-96AF-7858E6C7028A</object-id><label>Figure 4.</label><caption><p>Morphological characteristics of <italic><tp:taxon-name><tp:taxon-name-part taxon-name-part-type="genus" reg="Aurifilum">Aurifilum</tp:taxon-name-part><tp:taxon-name-part taxon-name-part-type="species" reg="cerciana">cerciana</tp:taxon-name-part></tp:taxon-name></italic><bold>A, B</bold> conidiomata on the bark <bold>C</bold> longitudinal section through conidioma showing umber stroma <bold>D</bold> prosenchymatous stromatic tissue of the conidia <bold>E</bold> paraphyses <bold>F</bold> conidiophores and conidiogenous cells <bold>G</bold> conidia <bold>H, I</bold> colony of <italic><tp:taxon-name><tp:taxon-name-part taxon-name-part-type="genus" reg="Aurifilum">A.</tp:taxon-name-part><tp:taxon-name-part taxon-name-part-type="species" reg="cerciana">cerciana</tp:taxon-name-part></tp:taxon-name></italic> on <abbrev xmlns:xlink="http://www.w3.org/1999/xlink" xlink:title="malt extract agar" id="ABBRID0EOTFK" xlink:type="simple">MEA</abbrev> after 7 days at 25 °C <bold>H</bold> front <bold>I</bold> reverse. Scal bars: 200 µm (<bold>A</bold>); 100 µm (<bold>B, C</bold>); 10 µm (<bold>D, E, F</bold>); 5 µm (<bold>G</bold>); 1 cm (<bold>H, I</bold>).</p></caption><graphic xmlns:xlink="http://www.w3.org/1999/xlink" xlink:href="mycokeys-98-037-g004.jpg" position="float" orientation="portrait" xlink:type="simple" id="oo_856018.jpg"><uri content-type="original_file" xlink:type="simple">https://binary.pensoft.net/fig/856018</uri></graphic></fig></tp:treatment-sec><tp:treatment-sec sec-type="description" id="SECID0EFUFK"><title>Culture characteristics.</title><p>Colonies on <abbrev xmlns:xlink="http://www.w3.org/1999/xlink" xlink:title="malt extract agar" id="ABBRID0ELUFK" xlink:type="simple">MEA</abbrev> are fluffy with an uneven margin, white when young, turning pale luteous to luteous after 10 days, and reverse yellow to orange-white. Optimal growth temperature 35 °C, reaching the edge of the 90 mm plates after 7 days. No growth at 5, 10 °C. After 7 days, colonies at 15, 20, 25, 30, and 35 °C reached 15.8, 45.9, 49, 50.5, and 74.4 mm, respectively.</p></tp:treatment-sec><tp:treatment-sec sec-type="Substrate" id="SECID0EPUFK"><title>Substrate.</title><p>Bark of <italic><tp:taxon-name><tp:taxon-name-part taxon-name-part-type="genus" reg="Tibouchina">Terminalia</tp:taxon-name-part><tp:taxon-name-part taxon-name-part-type="species" reg="neotaliala">neotaliala</tp:taxon-name-part></tp:taxon-name></italic>.</p></tp:treatment-sec><tp:treatment-sec sec-type="distribution" id="SECID0EAVFK"><title>Distribution.</title><p>Guangdong Province, China.</p></tp:treatment-sec><tp:treatment-sec sec-type="material" id="SECID0EFVFK"><title>Additional materials examined.</title><p>China, Guangdong Province, Zhanjiang Region, Suixi District, Chating Town (<named-content xmlns:xlink="http://www.w3.org/1999/xlink" content-type="dwc:verbatimCoordinates" xlink:type="simple"><named-content content-type="geo-json" specific-use="{&#34;type&#34;:&#34;Point&#34;,&#34;coordinates&#34;:[110.088012,21.268603]}" id="NCID0EOVFK" xlink:type="simple">21°16′06.97″N, 110°5′16.8432″E</named-content></named-content>) from branch bark of <italic><tp:taxon-name><tp:taxon-name-part taxon-name-part-type="genus" reg="Tibouchina">T.</tp:taxon-name-part><tp:taxon-name-part taxon-name-part-type="species" reg="neotaliala">neotaliala</tp:taxon-name-part></tp:taxon-name></italic> tree, 23 May 2019, S. F. Chen &amp; W. Wang, holotype, CSFF2078, HMAS350333, ex-type culture CSF16261 = CGMCC3.20107; Guangdong Province, Zhanjiang Region, Suixi District, Diaolou Town (<named-content xmlns:xlink="http://www.w3.org/1999/xlink" content-type="dwc:verbatimCoordinates" xlink:type="simple"><named-content content-type="geo-json" specific-use="{&#34;type&#34;:&#34;Point&#34;,&#34;coordinates&#34;:[110.207384,21.265835]}" id="NCID0EBWFK" xlink:type="simple">21°15′57.006″N, 110°12′26.5824″E</named-content></named-content>) from twigs of <italic><tp:taxon-name><tp:taxon-name-part taxon-name-part-type="genus" reg="Tibouchina">T.</tp:taxon-name-part><tp:taxon-name-part taxon-name-part-type="species" reg="mantaly">mantaly</tp:taxon-name-part></tp:taxon-name></italic> tree, 25 May 2019, S. F. Chen &amp; W. Wang, CSFF2079, HMAS350334, culture CSF16384 = CGMCC3.20108.</p></tp:treatment-sec><tp:treatment-sec sec-type="notes" id="SECID0ERWFK"><title>Notes.</title><p>Three species were described in the genus <italic><tp:taxon-name><tp:taxon-name-part taxon-name-part-type="genus" reg="Aurifilum">Aurifilum</tp:taxon-name-part></tp:taxon-name></italic>, including <italic><tp:taxon-name><tp:taxon-name-part taxon-name-part-type="genus" reg="Aurifilum">A.</tp:taxon-name-part><tp:taxon-name-part taxon-name-part-type="species" reg="marmelostoma">marmelostoma</tp:taxon-name-part></tp:taxon-name></italic>, <italic><tp:taxon-name><tp:taxon-name-part taxon-name-part-type="genus" reg="Aurifilum">A.</tp:taxon-name-part><tp:taxon-name-part taxon-name-part-type="species" reg="terminali">terminali</tp:taxon-name-part></tp:taxon-name></italic>, <italic><tp:taxon-name><tp:taxon-name-part taxon-name-part-type="genus" reg="Aurifilum">A.</tp:taxon-name-part><tp:taxon-name-part taxon-name-part-type="species" reg="cerciana">cerciana</tp:taxon-name-part></tp:taxon-name></italic>. <italic><tp:taxon-name><tp:taxon-name-part taxon-name-part-type="genus" reg="Aurifilum">Aurifilum</tp:taxon-name-part><tp:taxon-name-part taxon-name-part-type="species" reg="cerciana">cerciana</tp:taxon-name-part></tp:taxon-name></italic> morphologically differs from <italic><tp:taxon-name><tp:taxon-name-part taxon-name-part-type="genus" reg="Aurifilum">A.</tp:taxon-name-part><tp:taxon-name-part taxon-name-part-type="species" reg="terminali">terminali</tp:taxon-name-part></tp:taxon-name></italic> by the absence of conidiomatal necks (<xref ref-type="bibr" rid="B52">Wang et al. 2020</xref>), and differs from <italic><tp:taxon-name><tp:taxon-name-part taxon-name-part-type="genus" reg="Aurifilum">A.</tp:taxon-name-part><tp:taxon-name-part taxon-name-part-type="species" reg="marmelostoma">marmelostoma</tp:taxon-name-part></tp:taxon-name></italic> by longer paraphyses (<xref ref-type="bibr" rid="B6">Begoude et al. 2010</xref>). <italic><tp:taxon-name><tp:taxon-name-part taxon-name-part-type="genus" reg="Aurifilum">A.</tp:taxon-name-part><tp:taxon-name-part taxon-name-part-type="species" reg="cerciana">cerciana</tp:taxon-name-part></tp:taxon-name></italic> could also be distinguished from <italic><tp:taxon-name><tp:taxon-name-part taxon-name-part-type="genus" reg="Aurifilum">A.</tp:taxon-name-part><tp:taxon-name-part taxon-name-part-type="species" reg="terminali">terminali</tp:taxon-name-part></tp:taxon-name></italic> and <italic><tp:taxon-name><tp:taxon-name-part taxon-name-part-type="genus" reg="Aurifilum">A.</tp:taxon-name-part><tp:taxon-name-part taxon-name-part-type="species" reg="marmelostoma">marmelostoma</tp:taxon-name-part></tp:taxon-name></italic> by growth characteristics in culture. The optimal growth temperature of <italic><tp:taxon-name><tp:taxon-name-part taxon-name-part-type="genus" reg="Aurifilum">A.</tp:taxon-name-part><tp:taxon-name-part taxon-name-part-type="species" reg="cerciana">cerciana</tp:taxon-name-part></tp:taxon-name></italic> is 35 °C, whereas <italic><tp:taxon-name><tp:taxon-name-part taxon-name-part-type="genus" reg="Aurifilum">A.</tp:taxon-name-part><tp:taxon-name-part taxon-name-part-type="species" reg="terminali">terminali</tp:taxon-name-part></tp:taxon-name></italic> grows relatively slowly at this temperature and no growth is observed for <italic><tp:taxon-name><tp:taxon-name-part taxon-name-part-type="genus" reg="Aurifilum">A.</tp:taxon-name-part><tp:taxon-name-part taxon-name-part-type="species" reg="marmelostoma">marmelostoma</tp:taxon-name-part></tp:taxon-name></italic> (<xref ref-type="bibr" rid="B6">Begoude et al. 2010</xref>; <xref ref-type="bibr" rid="B52">Wang et al. 2020</xref>).</p></tp:treatment-sec><tp:treatment-sec sec-type="Pathogenicity tests" id="SECID0ES2FK"><title>Pathogenicity tests.</title><p>Eight isolates representing the two species of <italic><tp:taxon-name><tp:taxon-name-part taxon-name-part-type="genus" reg="Aurifilum">Aurifilum</tp:taxon-name-part></tp:taxon-name></italic> identified in this study were used to inoculate seedlings of two <italic><tp:taxon-name><tp:taxon-name-part taxon-name-part-type="genus" reg="Eucalyptus">Eucalyptus</tp:taxon-name-part></tp:taxon-name></italic> hybrid genotypes, and branches of <italic><tp:taxon-name><tp:taxon-name-part taxon-name-part-type="genus" reg="Tibouchina">T.</tp:taxon-name-part><tp:taxon-name-part taxon-name-part-type="species" reg="neotaliala">neotaliala</tp:taxon-name-part></tp:taxon-name></italic>. These include four isolates in <italic><tp:taxon-name><tp:taxon-name-part taxon-name-part-type="genus" reg="Aurifilum">A.</tp:taxon-name-part><tp:taxon-name-part taxon-name-part-type="species" reg="terminali">terminali</tp:taxon-name-part></tp:taxon-name></italic> and <italic><tp:taxon-name><tp:taxon-name-part taxon-name-part-type="genus" reg="Aurifilum">A.</tp:taxon-name-part><tp:taxon-name-part taxon-name-part-type="species" reg="cerciana">cerciana</tp:taxon-name-part></tp:taxon-name></italic>, respectively (Table <xref ref-type="table" rid="T2">2</xref>). Seedling stems or tree branches inoculated with <italic><tp:taxon-name><tp:taxon-name-part taxon-name-part-type="genus" reg="Aurifilum">Aurifilum</tp:taxon-name-part></tp:taxon-name></italic> isolates exhibited lesions, whereas the control group only showed wounds without any lesions. (Fig. <xref ref-type="fig" rid="F5">5</xref>). The lesions produced by <italic><tp:taxon-name><tp:taxon-name-part taxon-name-part-type="genus" reg="Aurifilum">Aurifilum</tp:taxon-name-part></tp:taxon-name></italic> species on <italic><tp:taxon-name><tp:taxon-name-part taxon-name-part-type="genus" reg="Tibouchina">T.</tp:taxon-name-part><tp:taxon-name-part taxon-name-part-type="species" reg="neotaliala">neotaliala</tp:taxon-name-part></tp:taxon-name></italic> and <italic><tp:taxon-name><tp:taxon-name-part taxon-name-part-type="genus" reg="Eucalyptus">Eucalyptus</tp:taxon-name-part></tp:taxon-name></italic> clones CEPT53 were significantly longer than the wounds on the controls (P &lt; 0.05), whereas for the <italic><tp:taxon-name><tp:taxon-name-part taxon-name-part-type="genus" reg="Eucalyptus">Eucalyptus</tp:taxon-name-part></tp:taxon-name></italic> clones CEPT46, the lesions produced by <italic><tp:taxon-name><tp:taxon-name-part taxon-name-part-type="genus" reg="Aurifilum">Aurifilum</tp:taxon-name-part></tp:taxon-name></italic> species were not significantly different (Fig. <xref ref-type="fig" rid="F5">5</xref>). The overall data revealed that <italic><tp:taxon-name><tp:taxon-name-part taxon-name-part-type="genus" reg="Aurifilum">A.</tp:taxon-name-part><tp:taxon-name-part taxon-name-part-type="species" reg="cerciana">cerciana</tp:taxon-name-part></tp:taxon-name></italic> and <italic><tp:taxon-name><tp:taxon-name-part taxon-name-part-type="genus" reg="Aurifilum">A.</tp:taxon-name-part><tp:taxon-name-part taxon-name-part-type="species" reg="terminali">terminali</tp:taxon-name-part></tp:taxon-name></italic> have similar pathogenicity (Fig. <xref ref-type="fig" rid="F5">5</xref>). The overall data further showed that CEPT53 is more susceptible than CEPT46 to <italic><tp:taxon-name><tp:taxon-name-part taxon-name-part-type="genus" reg="Aurifilum">Aurifilum</tp:taxon-name-part></tp:taxon-name></italic> spp. (Fig. <xref ref-type="fig" rid="F5">5B</xref>). Yellow or orange fruiting structures and cankers were produced on the bark of inoculated trees within 7 weeks; these structures displayed similar characteristics of conidiomata on the <tp:taxon-name><tp:taxon-name-part taxon-name-part-type="genus" reg="Terminalia">Terminalia</tp:taxon-name-part></tp:taxon-name> trees in the field and the re-isolated fungi from lesions share the same culture morphology with the <italic><tp:taxon-name><tp:taxon-name-part taxon-name-part-type="genus" reg="Aurifilum">Aurifilum</tp:taxon-name-part></tp:taxon-name></italic> fungi originally from the <tp:taxon-name><tp:taxon-name-part taxon-name-part-type="genus" reg="Terminalia">Terminalia</tp:taxon-name-part></tp:taxon-name> trees in the nursery. The inoculated <italic><tp:taxon-name><tp:taxon-name-part taxon-name-part-type="genus" reg="Aurifilum">Aurifilum</tp:taxon-name-part></tp:taxon-name></italic> fungi were successfully re-isolated from the lesions but not from the control, indicating that the Koch’s postulates had been fulfilled.</p><fig id="F5" position="float" orientation="portrait"><object-id xmlns:xlink="http://www.w3.org/1999/xlink" content-type="doi" xlink:type="simple">10.3897/mycokeys.98.104719.figure5</object-id><object-id xmlns:xlink="http://www.w3.org/1999/xlink" content-type="arpha" xlink:type="simple">2213D603-8DDF-521C-8CE7-BD88C867F9AE</object-id><label>Figure 5.</label><caption><p>Column chart showing average lesion lengths (mm) produced by each isolate of <italic><tp:taxon-name><tp:taxon-name-part taxon-name-part-type="genus" reg="Aurifilum">Aurifilum</tp:taxon-name-part></tp:taxon-name></italic> on the branches of <italic><tp:taxon-name><tp:taxon-name-part taxon-name-part-type="genus" reg="Tibouchina">T.</tp:taxon-name-part><tp:taxon-name-part taxon-name-part-type="species" reg="neotaliala">neotaliala</tp:taxon-name-part></tp:taxon-name></italic> (left) and two <italic><tp:taxon-name><tp:taxon-name-part taxon-name-part-type="genus" reg="Eucalyptus">Eucalyptus</tp:taxon-name-part></tp:taxon-name></italic> hybrid genotypes (right). Eight isolates of <italic><tp:taxon-name><tp:taxon-name-part taxon-name-part-type="genus" reg="Aurifilum">Aurifilum</tp:taxon-name-part></tp:taxon-name></italic> were used. Vertical bars represent the standard error of the means. Different letters above the bars indicate treatments that were statistically significantly different (<italic>P</italic> = 0.05).</p></caption><graphic xmlns:xlink="http://www.w3.org/1999/xlink" xlink:href="mycokeys-98-037-g005.jpg" position="float" orientation="portrait" xlink:type="simple" id="oo_856019.jpg"><uri content-type="original_file" xlink:type="simple">https://binary.pensoft.net/fig/856019</uri></graphic></fig></tp:treatment-sec><tp:treatment-sec><!--Section generated to contain objects referenced in tp:taxon-treatment.--><table-wrap id="T2" position="float" orientation="portrait"><label>Table 2.</label><caption><p>Isolates sequenced and used for phylogenetic analyses, morphological studies and pathogenicity tests in the current study.</p></caption><table id="TID0EGPCK" rules="all"><tbody><tr><th rowspan="2" colspan="1">Identity</th><th rowspan="2" colspan="1">Isolate Number</th><th rowspan="2" colspan="1">Genotype<sup>a</sup></th><th rowspan="2" colspan="1">Host</th><th rowspan="2" colspan="1">Nursery No.</th><th rowspan="2" colspan="1">Location</th><th rowspan="2" colspan="1">GPS iformation</th><th rowspan="2" colspan="1">Collector</th><th rowspan="1" colspan="5">GenBank accession No.</th><th rowspan="2" colspan="1">References</th></tr><tr><th rowspan="1" colspan="1">
                  <italic>
                    <abbrev xmlns:xlink="http://www.w3.org/1999/xlink" xlink:title="internal transcribed spacer regions" id="ABBRID0E45BK" xlink:type="simple">ITS</abbrev>
                  </italic>
                </th><th rowspan="1" colspan="1">
                  <italic>tub2</italic>
                </th><th rowspan="1" colspan="1">
                  <italic>tub1</italic>
                </th><th rowspan="1" colspan="1">
                  <italic>tef1</italic>
                </th><th rowspan="1" colspan="1">
                  <italic>
                    <abbrev xmlns:xlink="http://www.w3.org/1999/xlink" xlink:title="RNA polymerase II" id="ABBRID0EY6BK" xlink:type="simple">rpb2</abbrev>
                  </italic>
                </th></tr><tr><td rowspan="1" colspan="1">
                  <italic>
                    <tp:taxon-name><tp:taxon-name-part taxon-name-part-type="genus" reg="Aurifilum">A.</tp:taxon-name-part><tp:taxon-name-part taxon-name-part-type="species" reg="terminali">terminali</tp:taxon-name-part></tp:taxon-name>
                  </italic>
                </td><td rowspan="1" colspan="1">CSF16295</td><td rowspan="1" colspan="1">AAAAA</td><td rowspan="1" colspan="1">
                  <italic>
                    <tp:taxon-name><tp:taxon-name-part taxon-name-part-type="genus" reg="Tibouchina">T.</tp:taxon-name-part><tp:taxon-name-part taxon-name-part-type="species" reg="neotaliala">neotaliala</tp:taxon-name-part></tp:taxon-name>
                  </italic>
                </td><td rowspan="1" colspan="1">20190523-1</td><td rowspan="1" colspan="1">ChaTing, LingBei, SuiXi</td><td rowspan="1" colspan="1">
                  <named-content xmlns:xlink="http://www.w3.org/1999/xlink" content-type="dwc:verbatimCoordinates" xlink:type="simple">
                    <named-content content-type="geo-json" specific-use="{&#34;type&#34;:&#34;Point&#34;,&#34;coordinates&#34;:[110.088012,21.268603]}" id="NCID0EOBCK" xlink:type="simple">21°16′06.97"N, 110°5′16.8432"E</named-content>
                  </named-content>
                </td><td rowspan="1" colspan="1">S.F.Chen &amp; W. Wang</td><td rowspan="1" colspan="1" style="color: #767457">
                  <ext-link xmlns:xlink="http://www.w3.org/1999/xlink" ext-link-type="gen" xlink:href="OQ912905" xlink:type="simple">OQ912905</ext-link>
                </td><td rowspan="1" colspan="1" style="color: #767457">
                  <ext-link xmlns:xlink="http://www.w3.org/1999/xlink" ext-link-type="gen" xlink:href="OQ921705" xlink:type="simple">OQ921705</ext-link>
                </td><td rowspan="1" colspan="1" style="color: #767457">
                  <ext-link xmlns:xlink="http://www.w3.org/1999/xlink" ext-link-type="gen" xlink:href="OQ921623" xlink:type="simple">OQ921623</ext-link>
                </td><td rowspan="1" colspan="1" style="color: #767457">
                  <ext-link xmlns:xlink="http://www.w3.org/1999/xlink" ext-link-type="gen" xlink:href="OQ921643" xlink:type="simple">OQ921643</ext-link>
                </td><td rowspan="1" colspan="1" style="color: #767457">
                  <ext-link xmlns:xlink="http://www.w3.org/1999/xlink" ext-link-type="gen" xlink:href="OQ921663" xlink:type="simple">OQ921663</ext-link>
                </td><td rowspan="1" colspan="1">This study</td></tr><tr><td rowspan="1" colspan="1">
                  <italic>
                    <tp:taxon-name><tp:taxon-name-part taxon-name-part-type="genus" reg="Aurifilum">A.</tp:taxon-name-part><tp:taxon-name-part taxon-name-part-type="species" reg="terminali">terminali</tp:taxon-name-part></tp:taxon-name>
                  </italic>
                </td><td rowspan="1" colspan="1">CSF16309</td><td rowspan="1" colspan="1">AAAAA</td><td rowspan="1" colspan="1">
                  <italic>
                    <tp:taxon-name><tp:taxon-name-part taxon-name-part-type="genus" reg="Tibouchina">T.</tp:taxon-name-part><tp:taxon-name-part taxon-name-part-type="species" reg="mantaly">mantaly</tp:taxon-name-part></tp:taxon-name>
                  </italic>
                </td><td rowspan="1" colspan="1">20190525-1</td><td rowspan="1" colspan="1">DaJia, SuiCheng, SuiXi</td><td rowspan="1" colspan="1">
                  <named-content xmlns:xlink="http://www.w3.org/1999/xlink" content-type="dwc:verbatimCoordinates" xlink:type="simple">
                    <named-content content-type="geo-json" specific-use="{&#34;type&#34;:&#34;Point&#34;,&#34;coordinates&#34;:[110.196313,21.312275]}" id="NCID0E4ECK" xlink:type="simple">21°18′44.19"N, 110°11′46.7268"E</named-content>
                  </named-content>
                </td><td rowspan="1" colspan="1">S.F.Chen &amp; W. Wang</td><td rowspan="1" colspan="1" style="color: #767457">
                  <ext-link xmlns:xlink="http://www.w3.org/1999/xlink" ext-link-type="gen" xlink:href="OQ912906" xlink:type="simple">OQ912906</ext-link>
                </td><td rowspan="1" colspan="1" style="color: #767457">
                  <ext-link xmlns:xlink="http://www.w3.org/1999/xlink" ext-link-type="gen" xlink:href="OQ921706" xlink:type="simple">OQ921706</ext-link>
                </td><td rowspan="1" colspan="1" style="color: #767457">
                  <ext-link xmlns:xlink="http://www.w3.org/1999/xlink" ext-link-type="gen" xlink:href="OQ921624" xlink:type="simple">OQ921624</ext-link>
                </td><td rowspan="1" colspan="1" style="color: #767457">
                  <ext-link xmlns:xlink="http://www.w3.org/1999/xlink" ext-link-type="gen" xlink:href="OQ921644" xlink:type="simple">OQ921644</ext-link>
                </td><td rowspan="1" colspan="1" style="color: #767457">
                  <ext-link xmlns:xlink="http://www.w3.org/1999/xlink" ext-link-type="gen" xlink:href="OQ921664" xlink:type="simple">OQ921664</ext-link>
                </td><td rowspan="1" colspan="1">This study</td></tr><tr><td rowspan="1" colspan="1">
                  <italic>
                    <tp:taxon-name><tp:taxon-name-part taxon-name-part-type="genus" reg="Aurifilum">A.</tp:taxon-name-part><tp:taxon-name-part taxon-name-part-type="species" reg="terminali">terminali</tp:taxon-name-part></tp:taxon-name>
                  </italic>
                </td><td rowspan="1" colspan="1">CSF16310<sup>d</sup></td><td rowspan="1" colspan="1">AAAAA</td><td rowspan="1" colspan="1">
                  <italic>
                    <tp:taxon-name><tp:taxon-name-part taxon-name-part-type="genus" reg="Tibouchina">T.</tp:taxon-name-part><tp:taxon-name-part taxon-name-part-type="species" reg="mantaly">mantaly</tp:taxon-name-part></tp:taxon-name>
                  </italic>
                </td><td rowspan="1" colspan="1">20190525-1</td><td rowspan="1" colspan="1">DaJia, SuiCheng, SuiXi</td><td rowspan="1" colspan="1">
                  <named-content xmlns:xlink="http://www.w3.org/1999/xlink" content-type="dwc:verbatimCoordinates" xlink:type="simple">
                    <named-content content-type="geo-json" specific-use="{&#34;type&#34;:&#34;Point&#34;,&#34;coordinates&#34;:[110.196313,21.312275]}" id="NCID0EOICK" xlink:type="simple">21°18′44.19"N, 110°11′46.7268"E</named-content>
                  </named-content>
                </td><td rowspan="1" colspan="1">S.F.Chen &amp; W. Wang</td><td rowspan="1" colspan="1" style="color: #767457">
                  <ext-link xmlns:xlink="http://www.w3.org/1999/xlink" ext-link-type="gen" xlink:href="OQ912907" xlink:type="simple">OQ912907</ext-link>
                </td><td rowspan="1" colspan="1" style="color: #767457">
                  <ext-link xmlns:xlink="http://www.w3.org/1999/xlink" ext-link-type="gen" xlink:href="OQ921707" xlink:type="simple">OQ921707</ext-link>
                </td><td rowspan="1" colspan="1" style="color: #767457">
                  <ext-link xmlns:xlink="http://www.w3.org/1999/xlink" ext-link-type="gen" xlink:href="OQ921625" xlink:type="simple">OQ921625</ext-link>
                </td><td rowspan="1" colspan="1" style="color: #767457">
                  <ext-link xmlns:xlink="http://www.w3.org/1999/xlink" ext-link-type="gen" xlink:href="OQ921645" xlink:type="simple">OQ921645</ext-link>
                </td><td rowspan="1" colspan="1" style="color: #767457">
                  <ext-link xmlns:xlink="http://www.w3.org/1999/xlink" ext-link-type="gen" xlink:href="OQ921665" xlink:type="simple">OQ921665</ext-link>
                </td><td rowspan="1" colspan="1">This study</td></tr><tr><td rowspan="1" colspan="1">
                  <italic>
                    <tp:taxon-name><tp:taxon-name-part taxon-name-part-type="genus" reg="Aurifilum">A.</tp:taxon-name-part><tp:taxon-name-part taxon-name-part-type="species" reg="terminali">terminali</tp:taxon-name-part></tp:taxon-name>
                  </italic>
                </td><td rowspan="1" colspan="1">CSF16356<sup>d</sup></td><td rowspan="1" colspan="1">AAAAA</td><td rowspan="1" colspan="1">
                  <italic>
                    <tp:taxon-name><tp:taxon-name-part taxon-name-part-type="genus" reg="Tibouchina">T.</tp:taxon-name-part><tp:taxon-name-part taxon-name-part-type="species" reg="neotaliala">neotaliala</tp:taxon-name-part></tp:taxon-name>
                  </italic>
                </td><td rowspan="1" colspan="1">20190525-3</td><td rowspan="1" colspan="1">DiaoLou, LingBei, SuiXi</td><td rowspan="1" colspan="1">
                  <named-content xmlns:xlink="http://www.w3.org/1999/xlink" content-type="dwc:verbatimCoordinates" xlink:type="simple">
                    <named-content content-type="geo-json" specific-use="{&#34;type&#34;:&#34;Point&#34;,&#34;coordinates&#34;:[110.207384,21.265835]}" id="NCID0E6LCK" xlink:type="simple">21°15′57.006"N, 110°12′26.5824"E</named-content>
                  </named-content>
                </td><td rowspan="1" colspan="1">S.F.Chen &amp; W. Wang</td><td rowspan="1" colspan="1" style="color: #767457">
                  <ext-link xmlns:xlink="http://www.w3.org/1999/xlink" ext-link-type="gen" xlink:href="OQ912908" xlink:type="simple">OQ912908</ext-link>
                </td><td rowspan="1" colspan="1" style="color: #767457">
                  <ext-link xmlns:xlink="http://www.w3.org/1999/xlink" ext-link-type="gen" xlink:href="OQ921708" xlink:type="simple">OQ921708</ext-link>
                </td><td rowspan="1" colspan="1" style="color: #767457">
                  <ext-link xmlns:xlink="http://www.w3.org/1999/xlink" ext-link-type="gen" xlink:href="OQ921626" xlink:type="simple">OQ921626</ext-link>
                </td><td rowspan="1" colspan="1" style="color: #767457">
                  <ext-link xmlns:xlink="http://www.w3.org/1999/xlink" ext-link-type="gen" xlink:href="OQ921646" xlink:type="simple">OQ921646</ext-link>
                </td><td rowspan="1" colspan="1" style="color: #767457">
                  <ext-link xmlns:xlink="http://www.w3.org/1999/xlink" ext-link-type="gen" xlink:href="OQ921666" xlink:type="simple">OQ921666</ext-link>
                </td><td rowspan="1" colspan="1">This study</td></tr><tr><td rowspan="1" colspan="1">
                  <italic>
                    <tp:taxon-name><tp:taxon-name-part taxon-name-part-type="genus" reg="Aurifilum">A.</tp:taxon-name-part><tp:taxon-name-part taxon-name-part-type="species" reg="terminali">terminali</tp:taxon-name-part></tp:taxon-name>
                  </italic>
                </td><td rowspan="1" colspan="1">CSF16377</td><td rowspan="1" colspan="1">AAAAA</td><td rowspan="1" colspan="1">
                  <italic>
                    <tp:taxon-name><tp:taxon-name-part taxon-name-part-type="genus" reg="Tibouchina">T.</tp:taxon-name-part><tp:taxon-name-part taxon-name-part-type="species" reg="mantaly">mantaly</tp:taxon-name-part></tp:taxon-name>
                  </italic>
                </td><td rowspan="1" colspan="1">20190525-4</td><td rowspan="1" colspan="1">DiaoLou, LingBei, SuiXi</td><td rowspan="1" colspan="1">
                  <named-content xmlns:xlink="http://www.w3.org/1999/xlink" content-type="dwc:verbatimCoordinates" xlink:type="simple">
                    <named-content content-type="geo-json" specific-use="{&#34;type&#34;:&#34;Point&#34;,&#34;coordinates&#34;:[110.207384,21.265835]}" id="NCID0EOPCK" xlink:type="simple">21°15′57.006"N, 110°12′26.5824"E</named-content>
                  </named-content>
                </td><td rowspan="1" colspan="1">S.F.Chen &amp; W. Wang</td><td rowspan="1" colspan="1" style="color: #767457">
                  <ext-link xmlns:xlink="http://www.w3.org/1999/xlink" ext-link-type="gen" xlink:href="OQ912909" xlink:type="simple">OQ912909</ext-link>
                </td><td rowspan="1" colspan="1" style="color: #767457">
                  <ext-link xmlns:xlink="http://www.w3.org/1999/xlink" ext-link-type="gen" xlink:href="OQ921709" xlink:type="simple">OQ921709</ext-link>
                </td><td rowspan="1" colspan="1" style="color: #767457">
                  <ext-link xmlns:xlink="http://www.w3.org/1999/xlink" ext-link-type="gen" xlink:href="OQ921627" xlink:type="simple">OQ921627</ext-link>
                </td><td rowspan="1" colspan="1" style="color: #767457">
                  <ext-link xmlns:xlink="http://www.w3.org/1999/xlink" ext-link-type="gen" xlink:href="OQ921647" xlink:type="simple">OQ921647</ext-link>
                </td><td rowspan="1" colspan="1" style="color: #767457">
                  <ext-link xmlns:xlink="http://www.w3.org/1999/xlink" ext-link-type="gen" xlink:href="OQ921667" xlink:type="simple">OQ921667</ext-link>
                </td><td rowspan="1" colspan="1">This study</td></tr><tr><td rowspan="1" colspan="1">
                  <italic>
                    <tp:taxon-name><tp:taxon-name-part taxon-name-part-type="genus" reg="Aurifilum">A.</tp:taxon-name-part><tp:taxon-name-part taxon-name-part-type="species" reg="terminali">terminali</tp:taxon-name-part></tp:taxon-name>
                  </italic>
                </td><td rowspan="1" colspan="1">CSF16380</td><td rowspan="1" colspan="1">AAAAA</td><td rowspan="1" colspan="1">
                  <italic>
                    <tp:taxon-name><tp:taxon-name-part taxon-name-part-type="genus" reg="Tibouchina">T.</tp:taxon-name-part><tp:taxon-name-part taxon-name-part-type="species" reg="mantaly">mantaly</tp:taxon-name-part></tp:taxon-name>
                  </italic>
                </td><td rowspan="1" colspan="1">20190525-4</td><td rowspan="1" colspan="1">DiaoLou, LingBei, SuiXi</td><td rowspan="1" colspan="1">
                  <named-content xmlns:xlink="http://www.w3.org/1999/xlink" content-type="dwc:verbatimCoordinates" xlink:type="simple">
                    <named-content content-type="geo-json" specific-use="{&#34;type&#34;:&#34;Point&#34;,&#34;coordinates&#34;:[110.207384,21.265835]}" id="NCID0E4SCK" xlink:type="simple">21°15′57.006"N, 110°12′26.5824"E</named-content>
                  </named-content>
                </td><td rowspan="1" colspan="1">S.F.Chen &amp; W. Wang</td><td rowspan="1" colspan="1" style="color: #767457">
                  <ext-link xmlns:xlink="http://www.w3.org/1999/xlink" ext-link-type="gen" xlink:href="OQ912910" xlink:type="simple">OQ912910</ext-link>
                </td><td rowspan="1" colspan="1" style="color: #767457">
                  <ext-link xmlns:xlink="http://www.w3.org/1999/xlink" ext-link-type="gen" xlink:href="OQ921710" xlink:type="simple">OQ921710</ext-link>
                </td><td rowspan="1" colspan="1" style="color: #767457">
                  <ext-link xmlns:xlink="http://www.w3.org/1999/xlink" ext-link-type="gen" xlink:href="OQ921628" xlink:type="simple">OQ921628</ext-link>
                </td><td rowspan="1" colspan="1" style="color: #767457">
                  <ext-link xmlns:xlink="http://www.w3.org/1999/xlink" ext-link-type="gen" xlink:href="OQ921648" xlink:type="simple">OQ921648</ext-link>
                </td><td rowspan="1" colspan="1" style="color: #767457">
                  <ext-link xmlns:xlink="http://www.w3.org/1999/xlink" ext-link-type="gen" xlink:href="OQ921668" xlink:type="simple">OQ921668</ext-link>
                </td><td rowspan="1" colspan="1">This study</td></tr><tr><td rowspan="1" colspan="1">
                  <italic>
                    <tp:taxon-name><tp:taxon-name-part taxon-name-part-type="genus" reg="Aurifilum">A.</tp:taxon-name-part><tp:taxon-name-part taxon-name-part-type="species" reg="terminali">terminali</tp:taxon-name-part></tp:taxon-name>
                  </italic>
                </td><td rowspan="1" colspan="1">CSF16343<sup>d</sup></td><td rowspan="1" colspan="1">AABAA</td><td rowspan="1" colspan="1">
                  <italic>
                    <tp:taxon-name><tp:taxon-name-part taxon-name-part-type="genus" reg="Tibouchina">T.</tp:taxon-name-part><tp:taxon-name-part taxon-name-part-type="species" reg="neotaliala">neotaliala</tp:taxon-name-part></tp:taxon-name>
                  </italic>
                </td><td rowspan="1" colspan="1">20190525-2</td><td rowspan="1" colspan="1">DuHao, MaZhang, MaZhang</td><td rowspan="1" colspan="1">
                  <named-content xmlns:xlink="http://www.w3.org/1999/xlink" content-type="dwc:verbatimCoordinates" xlink:type="simple">
                    <named-content content-type="geo-json" specific-use="{&#34;type&#34;:&#34;Point&#34;,&#34;coordinates&#34;:[110.289999,21.237891]}" id="NCID0EOWCK" xlink:type="simple">21°14′16.4076"N, 110°17′23.9964"E</named-content>
                  </named-content>
                </td><td rowspan="1" colspan="1">S.F.Chen &amp; W. Wang</td><td rowspan="1" colspan="1" style="color: #767457">
                  <ext-link xmlns:xlink="http://www.w3.org/1999/xlink" ext-link-type="gen" xlink:href="OQ912911" xlink:type="simple">OQ912911</ext-link>
                </td><td rowspan="1" colspan="1" style="color: #767457">
                  <ext-link xmlns:xlink="http://www.w3.org/1999/xlink" ext-link-type="gen" xlink:href="OQ921711" xlink:type="simple">OQ921711</ext-link>
                </td><td rowspan="1" colspan="1" style="color: #767457">
                  <ext-link xmlns:xlink="http://www.w3.org/1999/xlink" ext-link-type="gen" xlink:href="OQ921629" xlink:type="simple">OQ921629</ext-link>
                </td><td rowspan="1" colspan="1" style="color: #767457">
                  <ext-link xmlns:xlink="http://www.w3.org/1999/xlink" ext-link-type="gen" xlink:href="OQ921649" xlink:type="simple">OQ921649</ext-link>
                </td><td rowspan="1" colspan="1" style="color: #767457">
                  <ext-link xmlns:xlink="http://www.w3.org/1999/xlink" ext-link-type="gen" xlink:href="OQ921669" xlink:type="simple">OQ921669</ext-link>
                </td><td rowspan="1" colspan="1">This study</td></tr><tr><td rowspan="1" colspan="1">
                  <italic>
                    <tp:taxon-name><tp:taxon-name-part taxon-name-part-type="genus" reg="Aurifilum">A.</tp:taxon-name-part><tp:taxon-name-part taxon-name-part-type="species" reg="terminali">terminali</tp:taxon-name-part></tp:taxon-name>
                  </italic>
                </td><td rowspan="1" colspan="1">CSF16387</td><td rowspan="1" colspan="1">AABAA</td><td rowspan="1" colspan="1">
                  <italic>
                    <tp:taxon-name><tp:taxon-name-part taxon-name-part-type="genus" reg="Tibouchina">T.</tp:taxon-name-part><tp:taxon-name-part taxon-name-part-type="species" reg="mantaly">mantaly</tp:taxon-name-part></tp:taxon-name>
                  </italic>
                </td><td rowspan="1" colspan="1">20190525-4</td><td rowspan="1" colspan="1">DiaoLou, LingBei, SuiXi</td><td rowspan="1" colspan="1">
                  <named-content xmlns:xlink="http://www.w3.org/1999/xlink" content-type="dwc:verbatimCoordinates" xlink:type="simple">
                    <named-content content-type="geo-json" specific-use="{&#34;type&#34;:&#34;Point&#34;,&#34;coordinates&#34;:[110.207384,21.265835]}" id="NCID0E4ZCK" xlink:type="simple">21°15′57.006"N, 110°12′26.5824"E</named-content>
                  </named-content>
                </td><td rowspan="1" colspan="1">S.F.Chen &amp; W. Wang</td><td rowspan="1" colspan="1" style="color: #767457">
                  <ext-link xmlns:xlink="http://www.w3.org/1999/xlink" ext-link-type="gen" xlink:href="OQ912912" xlink:type="simple">OQ912912</ext-link>
                </td><td rowspan="1" colspan="1" style="color: #767457">
                  <ext-link xmlns:xlink="http://www.w3.org/1999/xlink" ext-link-type="gen" xlink:href="OQ921712" xlink:type="simple">OQ921712</ext-link>
                </td><td rowspan="1" colspan="1" style="color: #767457">
                  <ext-link xmlns:xlink="http://www.w3.org/1999/xlink" ext-link-type="gen" xlink:href="OQ921630" xlink:type="simple">OQ921630</ext-link>
                </td><td rowspan="1" colspan="1" style="color: #767457">
                  <ext-link xmlns:xlink="http://www.w3.org/1999/xlink" ext-link-type="gen" xlink:href="OQ921650" xlink:type="simple">OQ921650</ext-link>
                </td><td rowspan="1" colspan="1" style="color: #767457">
                  <ext-link xmlns:xlink="http://www.w3.org/1999/xlink" ext-link-type="gen" xlink:href="OQ921670" xlink:type="simple">OQ921670</ext-link>
                </td><td rowspan="1" colspan="1">This study</td></tr><tr><td rowspan="1" colspan="1">
                  <italic>
                    <tp:taxon-name><tp:taxon-name-part taxon-name-part-type="genus" reg="Aurifilum">A.</tp:taxon-name-part><tp:taxon-name-part taxon-name-part-type="species" reg="terminali">terminali</tp:taxon-name-part></tp:taxon-name>
                  </italic>
                </td><td rowspan="1" colspan="1">CSF16388<sup>d</sup></td><td rowspan="1" colspan="1">AABAA</td><td rowspan="1" colspan="1">
                  <italic>
                    <tp:taxon-name><tp:taxon-name-part taxon-name-part-type="genus" reg="Tibouchina">T.</tp:taxon-name-part><tp:taxon-name-part taxon-name-part-type="species" reg="mantaly">mantaly</tp:taxon-name-part></tp:taxon-name>
                  </italic>
                </td><td rowspan="1" colspan="1">20190525-4</td><td rowspan="1" colspan="1">DiaoLou, LingBei, SuiXi</td><td rowspan="1" colspan="1">
                  <named-content xmlns:xlink="http://www.w3.org/1999/xlink" content-type="dwc:verbatimCoordinates" xlink:type="simple">
                    <named-content content-type="geo-json" specific-use="{&#34;type&#34;:&#34;Point&#34;,&#34;coordinates&#34;:[110.207384,21.265835]}" id="NCID0EO4CK" xlink:type="simple">21°15′57.006"E 110°12′26.5824"E</named-content>
                  </named-content>
                </td><td rowspan="1" colspan="1">S.F.Chen &amp; W. Wang</td><td rowspan="1" colspan="1" style="color: #767457">
                  <ext-link xmlns:xlink="http://www.w3.org/1999/xlink" ext-link-type="gen" xlink:href="OQ912913" xlink:type="simple">OQ912913</ext-link>
                </td><td rowspan="1" colspan="1" style="color: #767457">
                  <ext-link xmlns:xlink="http://www.w3.org/1999/xlink" ext-link-type="gen" xlink:href="OQ921713" xlink:type="simple">OQ921713</ext-link>
                </td><td rowspan="1" colspan="1" style="color: #767457">
                  <ext-link xmlns:xlink="http://www.w3.org/1999/xlink" ext-link-type="gen" xlink:href="OQ921631" xlink:type="simple">OQ921631</ext-link>
                </td><td rowspan="1" colspan="1" style="color: #767457">
                  <ext-link xmlns:xlink="http://www.w3.org/1999/xlink" ext-link-type="gen" xlink:href="OQ921651" xlink:type="simple">OQ921651</ext-link>
                </td><td rowspan="1" colspan="1" style="color: #767457">
                  <ext-link xmlns:xlink="http://www.w3.org/1999/xlink" ext-link-type="gen" xlink:href="OQ921671" xlink:type="simple">OQ921671</ext-link>
                </td><td rowspan="1" colspan="1">This study</td></tr><tr><td rowspan="1" colspan="1">
                  <italic>
                    <tp:taxon-name><tp:taxon-name-part taxon-name-part-type="genus" reg="Aurifilum">A.</tp:taxon-name-part><tp:taxon-name-part taxon-name-part-type="species" reg="cerciana">cerciana</tp:taxon-name-part></tp:taxon-name>
                  </italic>
                </td><td rowspan="1" colspan="1">
                  <bold>CSF16384<sup>c, d</sup> = CGMCC3.20108</bold>
                </td><td rowspan="1" colspan="1">BBCBB</td><td rowspan="1" colspan="1">
                  <italic>
                    <tp:taxon-name><tp:taxon-name-part taxon-name-part-type="genus" reg="Tibouchina">T.</tp:taxon-name-part><tp:taxon-name-part taxon-name-part-type="species" reg="mantaly">mantaly</tp:taxon-name-part></tp:taxon-name>
                  </italic>
                </td><td rowspan="1" colspan="1">20190525-4</td><td rowspan="1" colspan="1">DiaoLou, LingBei, SuiXi</td><td rowspan="1" colspan="1">
                  <named-content xmlns:xlink="http://www.w3.org/1999/xlink" content-type="dwc:verbatimCoordinates" xlink:type="simple">
                    <named-content content-type="geo-json" specific-use="{&#34;type&#34;:&#34;Point&#34;,&#34;coordinates&#34;:[110.207384,21.265835]}" id="NCID0EDBDK" xlink:type="simple">21°15′57.006"N, 110°12′26.5824"E</named-content>
                  </named-content>
                </td><td rowspan="1" colspan="1">S.F.Chen &amp; W. Wang</td><td rowspan="1" colspan="1" style="color: #767457">
                  <ext-link xmlns:xlink="http://www.w3.org/1999/xlink" ext-link-type="gen" xlink:href="OQ912914" xlink:type="simple">OQ912914</ext-link>
                </td><td rowspan="1" colspan="1" style="color: #767457">
                  <ext-link xmlns:xlink="http://www.w3.org/1999/xlink" ext-link-type="gen" xlink:href="OQ921714" xlink:type="simple">OQ921714</ext-link>
                </td><td rowspan="1" colspan="1" style="color: #767457">
                  <ext-link xmlns:xlink="http://www.w3.org/1999/xlink" ext-link-type="gen" xlink:href="OQ921632" xlink:type="simple">OQ921632</ext-link>
                </td><td rowspan="1" colspan="1" style="color: #767457">
                  <ext-link xmlns:xlink="http://www.w3.org/1999/xlink" ext-link-type="gen" xlink:href="OQ921652" xlink:type="simple">OQ921652</ext-link>
                </td><td rowspan="1" colspan="1" style="color: #767457">
                  <ext-link xmlns:xlink="http://www.w3.org/1999/xlink" ext-link-type="gen" xlink:href="OQ921672" xlink:type="simple">OQ921672</ext-link>
                </td><td rowspan="1" colspan="1">This study</td></tr><tr><td rowspan="1" colspan="1">
                  <italic>
                    <tp:taxon-name><tp:taxon-name-part taxon-name-part-type="genus" reg="Aurifilum">A.</tp:taxon-name-part><tp:taxon-name-part taxon-name-part-type="species" reg="cerciana">cerciana</tp:taxon-name-part></tp:taxon-name>
                  </italic>
                </td><td rowspan="1" colspan="1">CSF16250</td><td rowspan="1" colspan="1">BBCBB</td><td rowspan="1" colspan="1">
                  <italic>
                    <tp:taxon-name><tp:taxon-name-part taxon-name-part-type="genus" reg="Tibouchina">T.</tp:taxon-name-part><tp:taxon-name-part taxon-name-part-type="species" reg="neotaliala">neotaliala</tp:taxon-name-part></tp:taxon-name>
                  </italic>
                </td><td rowspan="1" colspan="1">20190523-1</td><td rowspan="1" colspan="1">ChaTing, LingBei, SuiXi</td><td rowspan="1" colspan="1">
                  <named-content xmlns:xlink="http://www.w3.org/1999/xlink" content-type="dwc:verbatimCoordinates" xlink:type="simple">
                    <named-content content-type="geo-json" specific-use="{&#34;type&#34;:&#34;Point&#34;,&#34;coordinates&#34;:[110.088012,21.268603]}" id="NCID0ESEDK" xlink:type="simple">21°16′06.97"N, 110°5′16.8432"E</named-content>
                  </named-content>
                </td><td rowspan="1" colspan="1">S.F.Chen &amp; W. Wang</td><td rowspan="1" colspan="1" style="color: #767457">
                  <ext-link xmlns:xlink="http://www.w3.org/1999/xlink" ext-link-type="gen" xlink:href="OQ912915" xlink:type="simple">OQ912915</ext-link>
                </td><td rowspan="1" colspan="1" style="color: #767457">
                  <ext-link xmlns:xlink="http://www.w3.org/1999/xlink" ext-link-type="gen" xlink:href="OQ921715" xlink:type="simple">OQ921715</ext-link>
                </td><td rowspan="1" colspan="1" style="color: #767457">
                  <ext-link xmlns:xlink="http://www.w3.org/1999/xlink" ext-link-type="gen" xlink:href="OQ921633" xlink:type="simple">OQ921633</ext-link>
                </td><td rowspan="1" colspan="1" style="color: #767457">
                  <ext-link xmlns:xlink="http://www.w3.org/1999/xlink" ext-link-type="gen" xlink:href="OQ921653" xlink:type="simple">OQ921653</ext-link>
                </td><td rowspan="1" colspan="1" style="color: #767457">
                  <ext-link xmlns:xlink="http://www.w3.org/1999/xlink" ext-link-type="gen" xlink:href="OQ921673" xlink:type="simple">OQ921673</ext-link>
                </td><td rowspan="1" colspan="1">This study</td></tr><tr><td rowspan="1" colspan="1">
                  <italic>
                    <tp:taxon-name><tp:taxon-name-part taxon-name-part-type="genus" reg="Aurifilum">A.</tp:taxon-name-part><tp:taxon-name-part taxon-name-part-type="species" reg="cerciana">cerciana</tp:taxon-name-part></tp:taxon-name>
                  </italic>
                </td><td rowspan="1" colspan="1">CSF16251</td><td rowspan="1" colspan="1">BBCBB</td><td rowspan="1" colspan="1">
                  <italic>
                    <tp:taxon-name><tp:taxon-name-part taxon-name-part-type="genus" reg="Tibouchina">T.</tp:taxon-name-part><tp:taxon-name-part taxon-name-part-type="species" reg="neotaliala">neotaliala</tp:taxon-name-part></tp:taxon-name>
                  </italic>
                </td><td rowspan="1" colspan="1">20190523-1</td><td rowspan="1" colspan="1">ChaTing, LingBei, SuiXi</td><td rowspan="1" colspan="1">
                  <named-content xmlns:xlink="http://www.w3.org/1999/xlink" content-type="dwc:verbatimCoordinates" xlink:type="simple">
                    <named-content content-type="geo-json" specific-use="{&#34;type&#34;:&#34;Point&#34;,&#34;coordinates&#34;:[110.088012,21.268603]}" id="NCID0EBIDK" xlink:type="simple">21°16′06.97"N, 110°5′16.8432"E</named-content>
                  </named-content>
                </td><td rowspan="1" colspan="1">S.F.Chen &amp; W. Wang</td><td rowspan="1" colspan="1" style="color: #767457">
                  <ext-link xmlns:xlink="http://www.w3.org/1999/xlink" ext-link-type="gen" xlink:href="OQ912916" xlink:type="simple">OQ912916</ext-link>
                </td><td rowspan="1" colspan="1" style="color: #767457">
                  <ext-link xmlns:xlink="http://www.w3.org/1999/xlink" ext-link-type="gen" xlink:href="OQ921716" xlink:type="simple">OQ921716</ext-link>
                </td><td rowspan="1" colspan="1" style="color: #767457">
                  <ext-link xmlns:xlink="http://www.w3.org/1999/xlink" ext-link-type="gen" xlink:href="OQ921634" xlink:type="simple">OQ921634</ext-link>
                </td><td rowspan="1" colspan="1" style="color: #767457">
                  <ext-link xmlns:xlink="http://www.w3.org/1999/xlink" ext-link-type="gen" xlink:href="OQ921654" xlink:type="simple">OQ921654</ext-link>
                </td><td rowspan="1" colspan="1" style="color: #767457">
                  <ext-link xmlns:xlink="http://www.w3.org/1999/xlink" ext-link-type="gen" xlink:href="OQ921674" xlink:type="simple">OQ921674</ext-link>
                </td><td rowspan="1" colspan="1">This study</td></tr><tr><td rowspan="1" colspan="1">
                  <italic>
                    <tp:taxon-name><tp:taxon-name-part taxon-name-part-type="genus" reg="Aurifilum">A.</tp:taxon-name-part><tp:taxon-name-part taxon-name-part-type="species" reg="cerciana">cerciana</tp:taxon-name-part></tp:taxon-name>
                  </italic>
                </td><td rowspan="1" colspan="1">
                  <bold>CSF16261<sup>b, c, d</sup> = CGMCC3.20107</bold>
                </td><td rowspan="1" colspan="1">BBCBB</td><td rowspan="1" colspan="1">
                  <italic>
                    <tp:taxon-name><tp:taxon-name-part taxon-name-part-type="genus" reg="Tibouchina">T.</tp:taxon-name-part><tp:taxon-name-part taxon-name-part-type="species" reg="neotaliala">neotaliala</tp:taxon-name-part></tp:taxon-name>
                  </italic>
                </td><td rowspan="1" colspan="1">20190523-1</td><td rowspan="1" colspan="1">ChaTing, LingBei, SuiXi</td><td rowspan="1" colspan="1">
                  <named-content xmlns:xlink="http://www.w3.org/1999/xlink" content-type="dwc:verbatimCoordinates" xlink:type="simple">
                    <named-content content-type="geo-json" specific-use="{&#34;type&#34;:&#34;Point&#34;,&#34;coordinates&#34;:[110.088012,21.268603]}" id="NCID0EWLDK" xlink:type="simple">21°16′06.97"N, 110°5′16.8432"E</named-content>
                  </named-content>
                </td><td rowspan="1" colspan="1">S.F.Chen &amp; W. Wang</td><td rowspan="1" colspan="1" style="color: #767457">
                  <ext-link xmlns:xlink="http://www.w3.org/1999/xlink" ext-link-type="gen" xlink:href="OQ912917" xlink:type="simple">OQ912917</ext-link>
                </td><td rowspan="1" colspan="1" style="color: #767457">
                  <ext-link xmlns:xlink="http://www.w3.org/1999/xlink" ext-link-type="gen" xlink:href="OQ921717" xlink:type="simple">OQ921717</ext-link>
                </td><td rowspan="1" colspan="1" style="color: #767457">
                  <ext-link xmlns:xlink="http://www.w3.org/1999/xlink" ext-link-type="gen" xlink:href="OQ921635" xlink:type="simple">OQ921635</ext-link>
                </td><td rowspan="1" colspan="1" style="color: #767457">
                  <ext-link xmlns:xlink="http://www.w3.org/1999/xlink" ext-link-type="gen" xlink:href="OQ921655" xlink:type="simple">OQ921655</ext-link>
                </td><td rowspan="1" colspan="1" style="color: #767457">
                  <ext-link xmlns:xlink="http://www.w3.org/1999/xlink" ext-link-type="gen" xlink:href="OQ921675" xlink:type="simple">OQ921675</ext-link>
                </td><td rowspan="1" colspan="1">This study</td></tr><tr><td rowspan="1" colspan="1">
                  <italic>
                    <tp:taxon-name><tp:taxon-name-part taxon-name-part-type="genus" reg="Aurifilum">A.</tp:taxon-name-part><tp:taxon-name-part taxon-name-part-type="species" reg="cerciana">cerciana</tp:taxon-name-part></tp:taxon-name>
                  </italic>
                </td><td rowspan="1" colspan="1">CSF16262</td><td rowspan="1" colspan="1">BBCBB</td><td rowspan="1" colspan="1">
                  <italic>
                    <tp:taxon-name><tp:taxon-name-part taxon-name-part-type="genus" reg="Tibouchina">T.</tp:taxon-name-part><tp:taxon-name-part taxon-name-part-type="species" reg="neotaliala">neotaliala</tp:taxon-name-part></tp:taxon-name>
                  </italic>
                </td><td rowspan="1" colspan="1">20190523-1</td><td rowspan="1" colspan="1">ChaTing, LingBei, SuiXi</td><td rowspan="1" colspan="1">
                  <named-content xmlns:xlink="http://www.w3.org/1999/xlink" content-type="dwc:verbatimCoordinates" xlink:type="simple">
                    <named-content content-type="geo-json" specific-use="{&#34;type&#34;:&#34;Point&#34;,&#34;coordinates&#34;:[110.088012,21.268603]}" id="NCID0EFPDK" xlink:type="simple">21°16′06.97"N, 110°5′16.8432"E</named-content>
                  </named-content>
                </td><td rowspan="1" colspan="1">S.F.Chen &amp; W. Wang</td><td rowspan="1" colspan="1" style="color: #767457">
                  <ext-link xmlns:xlink="http://www.w3.org/1999/xlink" ext-link-type="gen" xlink:href="OQ912918" xlink:type="simple">OQ912918</ext-link>
                </td><td rowspan="1" colspan="1" style="color: #767457">
                  <ext-link xmlns:xlink="http://www.w3.org/1999/xlink" ext-link-type="gen" xlink:href="OQ921718" xlink:type="simple">OQ921718</ext-link>
                </td><td rowspan="1" colspan="1" style="color: #767457">
                  <ext-link xmlns:xlink="http://www.w3.org/1999/xlink" ext-link-type="gen" xlink:href="OQ921636" xlink:type="simple">OQ921636</ext-link>
                </td><td rowspan="1" colspan="1" style="color: #767457">
                  <ext-link xmlns:xlink="http://www.w3.org/1999/xlink" ext-link-type="gen" xlink:href="OQ921656" xlink:type="simple">OQ921656</ext-link>
                </td><td rowspan="1" colspan="1" style="color: #767457">
                  <ext-link xmlns:xlink="http://www.w3.org/1999/xlink" ext-link-type="gen" xlink:href="OQ921676" xlink:type="simple">OQ921676</ext-link>
                </td><td rowspan="1" colspan="1">This study</td></tr><tr><td rowspan="1" colspan="1">
                  <italic>
                    <tp:taxon-name><tp:taxon-name-part taxon-name-part-type="genus" reg="Aurifilum">A.</tp:taxon-name-part><tp:taxon-name-part taxon-name-part-type="species" reg="cerciana">cerciana</tp:taxon-name-part></tp:taxon-name>
                  </italic>
                </td><td rowspan="1" colspan="1">CSF16267</td><td rowspan="1" colspan="1">BBCBB</td><td rowspan="1" colspan="1">
                  <italic>
                    <tp:taxon-name><tp:taxon-name-part taxon-name-part-type="genus" reg="Tibouchina">T.</tp:taxon-name-part><tp:taxon-name-part taxon-name-part-type="species" reg="neotaliala">neotaliala</tp:taxon-name-part></tp:taxon-name>
                  </italic>
                </td><td rowspan="1" colspan="1">20190523-1</td><td rowspan="1" colspan="1">ChaTing, LingBei, SuiXi</td><td rowspan="1" colspan="1">
                  <named-content xmlns:xlink="http://www.w3.org/1999/xlink" content-type="dwc:verbatimCoordinates" xlink:type="simple">
                    <named-content content-type="geo-json" specific-use="{&#34;type&#34;:&#34;Point&#34;,&#34;coordinates&#34;:[110.088012,21.268603]}" id="NCID0EUSDK" xlink:type="simple">21°16′06.97"N, 110°5′16.8432"E</named-content>
                  </named-content>
                </td><td rowspan="1" colspan="1">S.F.Chen &amp; W. Wang</td><td rowspan="1" colspan="1" style="color: #767457">
                  <ext-link xmlns:xlink="http://www.w3.org/1999/xlink" ext-link-type="gen" xlink:href="OQ912919" xlink:type="simple">OQ912919</ext-link>
                </td><td rowspan="1" colspan="1" style="color: #767457">
                  <ext-link xmlns:xlink="http://www.w3.org/1999/xlink" ext-link-type="gen" xlink:href="OQ921719" xlink:type="simple">OQ921719</ext-link>
                </td><td rowspan="1" colspan="1" style="color: #767457">
                  <ext-link xmlns:xlink="http://www.w3.org/1999/xlink" ext-link-type="gen" xlink:href="OQ921637" xlink:type="simple">OQ921637</ext-link>
                </td><td rowspan="1" colspan="1" style="color: #767457">
                  <ext-link xmlns:xlink="http://www.w3.org/1999/xlink" ext-link-type="gen" xlink:href="OQ921657" xlink:type="simple">OQ921657</ext-link>
                </td><td rowspan="1" colspan="1" style="color: #767457">
                  <ext-link xmlns:xlink="http://www.w3.org/1999/xlink" ext-link-type="gen" xlink:href="OQ921677" xlink:type="simple">OQ921677</ext-link>
                </td><td rowspan="1" colspan="1">This study</td></tr><tr><td rowspan="1" colspan="1">
                  <italic>
                    <tp:taxon-name><tp:taxon-name-part taxon-name-part-type="genus" reg="Aurifilum">A.</tp:taxon-name-part><tp:taxon-name-part taxon-name-part-type="species" reg="cerciana">cerciana</tp:taxon-name-part></tp:taxon-name>
                  </italic>
                </td><td rowspan="1" colspan="1">CSF16268</td><td rowspan="1" colspan="1">BBCBB</td><td rowspan="1" colspan="1">
                  <italic>
                    <tp:taxon-name><tp:taxon-name-part taxon-name-part-type="genus" reg="Tibouchina">T.</tp:taxon-name-part><tp:taxon-name-part taxon-name-part-type="species" reg="neotaliala">neotaliala</tp:taxon-name-part></tp:taxon-name>
                  </italic>
                </td><td rowspan="1" colspan="1">20190523-1</td><td rowspan="1" colspan="1">ChaTing, LingBei, SuiXi</td><td rowspan="1" colspan="1">
                  <named-content xmlns:xlink="http://www.w3.org/1999/xlink" content-type="dwc:verbatimCoordinates" xlink:type="simple">
                    <named-content content-type="geo-json" specific-use="{&#34;type&#34;:&#34;Point&#34;,&#34;coordinates&#34;:[110.088012,21.268603]}" id="NCID0EDWDK" xlink:type="simple">21°16′06.97"N, 110°5′16.8432"E</named-content>
                  </named-content>
                </td><td rowspan="1" colspan="1">S.F.Chen &amp; W. Wang</td><td rowspan="1" colspan="1" style="color: #767457">
                  <ext-link xmlns:xlink="http://www.w3.org/1999/xlink" ext-link-type="gen" xlink:href="OQ912920" xlink:type="simple">OQ912920</ext-link>
                </td><td rowspan="1" colspan="1" style="color: #767457">
                  <ext-link xmlns:xlink="http://www.w3.org/1999/xlink" ext-link-type="gen" xlink:href="OQ921720" xlink:type="simple">OQ921720</ext-link>
                </td><td rowspan="1" colspan="1" style="color: #767457">
                  <ext-link xmlns:xlink="http://www.w3.org/1999/xlink" ext-link-type="gen" xlink:href="OQ921638" xlink:type="simple">OQ921638</ext-link>
                </td><td rowspan="1" colspan="1" style="color: #767457">
                  <ext-link xmlns:xlink="http://www.w3.org/1999/xlink" ext-link-type="gen" xlink:href="OQ921658" xlink:type="simple">OQ921658</ext-link>
                </td><td rowspan="1" colspan="1" style="color: #767457">
                  <ext-link xmlns:xlink="http://www.w3.org/1999/xlink" ext-link-type="gen" xlink:href="OQ921678" xlink:type="simple">OQ921678</ext-link>
                </td><td rowspan="1" colspan="1">This study</td></tr><tr><td rowspan="1" colspan="1">
                  <italic>
                    <tp:taxon-name><tp:taxon-name-part taxon-name-part-type="genus" reg="Aurifilum">A.</tp:taxon-name-part><tp:taxon-name-part taxon-name-part-type="species" reg="cerciana">cerciana</tp:taxon-name-part></tp:taxon-name>
                  </italic>
                </td><td rowspan="1" colspan="1">CSF16273</td><td rowspan="1" colspan="1">BBCBB</td><td rowspan="1" colspan="1">
                  <italic>
                    <tp:taxon-name><tp:taxon-name-part taxon-name-part-type="genus" reg="Tibouchina">T.</tp:taxon-name-part><tp:taxon-name-part taxon-name-part-type="species" reg="neotaliala">neotaliala</tp:taxon-name-part></tp:taxon-name>
                  </italic>
                </td><td rowspan="1" colspan="1">20190523-1</td><td rowspan="1" colspan="1">ChaTing, LingBei, SuiXi</td><td rowspan="1" colspan="1">
                  <named-content xmlns:xlink="http://www.w3.org/1999/xlink" content-type="dwc:verbatimCoordinates" xlink:type="simple">
                    <named-content content-type="geo-json" specific-use="{&#34;type&#34;:&#34;Point&#34;,&#34;coordinates&#34;:[110.088012,21.268603]}" id="NCID0ESZDK" xlink:type="simple">21°16′06.97"N, 110°5′16.8432"E</named-content>
                  </named-content>
                </td><td rowspan="1" colspan="1">S.F.Chen &amp; W. Wang</td><td rowspan="1" colspan="1" style="color: #767457">
                  <ext-link xmlns:xlink="http://www.w3.org/1999/xlink" ext-link-type="gen" xlink:href="OQ912921" xlink:type="simple">OQ912921</ext-link>
                </td><td rowspan="1" colspan="1" style="color: #767457">
                  <ext-link xmlns:xlink="http://www.w3.org/1999/xlink" ext-link-type="gen" xlink:href="OQ921721" xlink:type="simple">OQ921721</ext-link>
                </td><td rowspan="1" colspan="1" style="color: #767457">
                  <ext-link xmlns:xlink="http://www.w3.org/1999/xlink" ext-link-type="gen" xlink:href="OQ921639" xlink:type="simple">OQ921639</ext-link>
                </td><td rowspan="1" colspan="1" style="color: #767457">
                  <ext-link xmlns:xlink="http://www.w3.org/1999/xlink" ext-link-type="gen" xlink:href="OQ921659" xlink:type="simple">OQ921659</ext-link>
                </td><td rowspan="1" colspan="1" style="color: #767457">
                  <ext-link xmlns:xlink="http://www.w3.org/1999/xlink" ext-link-type="gen" xlink:href="OQ921679" xlink:type="simple">OQ921679</ext-link>
                </td><td rowspan="1" colspan="1">This study</td></tr><tr><td rowspan="1" colspan="1">
                  <italic>
                    <tp:taxon-name><tp:taxon-name-part taxon-name-part-type="genus" reg="Aurifilum">A.</tp:taxon-name-part><tp:taxon-name-part taxon-name-part-type="species" reg="cerciana">cerciana</tp:taxon-name-part></tp:taxon-name>
                  </italic>
                </td><td rowspan="1" colspan="1">CSF16385</td><td rowspan="1" colspan="1">BBCBB</td><td rowspan="1" colspan="1">
                  <italic>
                    <tp:taxon-name><tp:taxon-name-part taxon-name-part-type="genus" reg="Tibouchina">T.</tp:taxon-name-part><tp:taxon-name-part taxon-name-part-type="species" reg="mantaly">mantaly</tp:taxon-name-part></tp:taxon-name>
                  </italic>
                </td><td rowspan="1" colspan="1">20190525-4</td><td rowspan="1" colspan="1">DiaoLou, LingBei, SuiXi</td><td rowspan="1" colspan="1">
                  <named-content xmlns:xlink="http://www.w3.org/1999/xlink" content-type="dwc:verbatimCoordinates" xlink:type="simple">
                    <named-content content-type="geo-json" specific-use="{&#34;type&#34;:&#34;Point&#34;,&#34;coordinates&#34;:[110.207384,21.265835]}" id="NCID0EB4DK" xlink:type="simple">21°15′57.006"N, 110°12′26.5824"E</named-content>
                  </named-content>
                </td><td rowspan="1" colspan="1">S.F.Chen &amp; W. Wang</td><td rowspan="1" colspan="1" style="color: #767457">
                  <ext-link xmlns:xlink="http://www.w3.org/1999/xlink" ext-link-type="gen" xlink:href="OQ912922" xlink:type="simple">OQ912922</ext-link>
                </td><td rowspan="1" colspan="1" style="color: #767457">
                  <ext-link xmlns:xlink="http://www.w3.org/1999/xlink" ext-link-type="gen" xlink:href="OQ921722" xlink:type="simple">OQ921722</ext-link>
                </td><td rowspan="1" colspan="1" style="color: #767457">
                  <ext-link xmlns:xlink="http://www.w3.org/1999/xlink" ext-link-type="gen" xlink:href="OQ921640" xlink:type="simple">OQ921640</ext-link>
                </td><td rowspan="1" colspan="1" style="color: #767457">
                  <ext-link xmlns:xlink="http://www.w3.org/1999/xlink" ext-link-type="gen" xlink:href="OQ921660" xlink:type="simple">OQ921660</ext-link>
                </td><td rowspan="1" colspan="1" style="color: #767457">
                  <ext-link xmlns:xlink="http://www.w3.org/1999/xlink" ext-link-type="gen" xlink:href="OQ921680" xlink:type="simple">OQ921680</ext-link>
                </td><td rowspan="1" colspan="1">This study</td></tr><tr><td rowspan="1" colspan="1">
                  <italic>
                    <tp:taxon-name><tp:taxon-name-part taxon-name-part-type="genus" reg="Aurifilum">A.</tp:taxon-name-part><tp:taxon-name-part taxon-name-part-type="species" reg="cerciana">cerciana</tp:taxon-name-part></tp:taxon-name>
                  </italic>
                </td><td rowspan="1" colspan="1">CSF16351<sup>c, d</sup></td><td rowspan="1" colspan="1">BBCBC</td><td rowspan="1" colspan="1">
                  <italic>
                    <tp:taxon-name><tp:taxon-name-part taxon-name-part-type="genus" reg="Tibouchina">T.</tp:taxon-name-part><tp:taxon-name-part taxon-name-part-type="species" reg="neotaliala">neotaliala</tp:taxon-name-part></tp:taxon-name>
                  </italic>
                </td><td rowspan="1" colspan="1">20190525-3</td><td rowspan="1" colspan="1">DiaoLou, LingBei, SuiXi</td><td rowspan="1" colspan="1">
                  <named-content xmlns:xlink="http://www.w3.org/1999/xlink" content-type="dwc:verbatimCoordinates" xlink:type="simple">
                    <named-content content-type="geo-json" specific-use="{&#34;type&#34;:&#34;Point&#34;,&#34;coordinates&#34;:[110.207384,21.265835]}" id="NCID0ESAEK" xlink:type="simple">21°15′57.006"N, 110°12′26.5824"E</named-content>
                  </named-content>
                </td><td rowspan="1" colspan="1">S.F.Chen &amp; W. Wang</td><td rowspan="1" colspan="1" style="color: #767457">
                  <ext-link xmlns:xlink="http://www.w3.org/1999/xlink" ext-link-type="gen" xlink:href="OQ912923" xlink:type="simple">OQ912923</ext-link>
                </td><td rowspan="1" colspan="1" style="color: #767457">
                  <ext-link xmlns:xlink="http://www.w3.org/1999/xlink" ext-link-type="gen" xlink:href="OQ921723" xlink:type="simple">OQ921723</ext-link>
                </td><td rowspan="1" colspan="1" style="color: #767457">
                  <ext-link xmlns:xlink="http://www.w3.org/1999/xlink" ext-link-type="gen" xlink:href="OQ921641" xlink:type="simple">OQ921641</ext-link>
                </td><td rowspan="1" colspan="1" style="color: #767457">
                  <ext-link xmlns:xlink="http://www.w3.org/1999/xlink" ext-link-type="gen" xlink:href="OQ921661" xlink:type="simple">OQ921661</ext-link>
                </td><td rowspan="1" colspan="1" style="color: #767457">
                  <ext-link xmlns:xlink="http://www.w3.org/1999/xlink" ext-link-type="gen" xlink:href="OQ921681" xlink:type="simple">OQ921681</ext-link>
                </td><td rowspan="1" colspan="1">This study</td></tr><tr><td rowspan="1" colspan="1">
                  <italic>
                    <tp:taxon-name><tp:taxon-name-part taxon-name-part-type="genus" reg="Aurifilum">A.</tp:taxon-name-part><tp:taxon-name-part taxon-name-part-type="species" reg="cerciana">cerciana</tp:taxon-name-part></tp:taxon-name>
                  </italic>
                </td><td rowspan="1" colspan="1">CSF16352<sup>c, d</sup></td><td rowspan="1" colspan="1">BBCBC</td><td rowspan="1" colspan="1">
                  <italic>
                    <tp:taxon-name><tp:taxon-name-part taxon-name-part-type="genus" reg="Tibouchina">T.</tp:taxon-name-part><tp:taxon-name-part taxon-name-part-type="species" reg="neotaliala">neotaliala</tp:taxon-name-part></tp:taxon-name>
                  </italic>
                </td><td rowspan="1" colspan="1">20190525-3</td><td rowspan="1" colspan="1">DiaoLou, LingBei, SuiXi</td><td rowspan="1" colspan="1">
                  <named-content xmlns:xlink="http://www.w3.org/1999/xlink" content-type="dwc:verbatimCoordinates" xlink:type="simple">
                    <named-content content-type="geo-json" specific-use="{&#34;type&#34;:&#34;Point&#34;,&#34;coordinates&#34;:[110.207384,21.265835]}" id="NCID0EDEEK" xlink:type="simple">21°15′57.006"N, 110°12′26.5824"E</named-content>
                  </named-content>
                </td><td rowspan="1" colspan="1">S.F.Chen &amp; W. Wang</td><td rowspan="1" colspan="1" style="color: #767457">
                  <ext-link xmlns:xlink="http://www.w3.org/1999/xlink" ext-link-type="gen" xlink:href="OQ912924" xlink:type="simple">OQ912924</ext-link>
                </td><td rowspan="1" colspan="1" style="color: #767457">
                  <ext-link xmlns:xlink="http://www.w3.org/1999/xlink" ext-link-type="gen" xlink:href="OQ921724" xlink:type="simple">OQ921724</ext-link>
                </td><td rowspan="1" colspan="1" style="color: #767457">
                  <ext-link xmlns:xlink="http://www.w3.org/1999/xlink" ext-link-type="gen" xlink:href="OQ921642" xlink:type="simple">OQ921642</ext-link>
                </td><td rowspan="1" colspan="1" style="color: #767457">
                  <ext-link xmlns:xlink="http://www.w3.org/1999/xlink" ext-link-type="gen" xlink:href="OQ921662" xlink:type="simple">OQ921662</ext-link>
                </td><td rowspan="1" colspan="1" style="color: #767457">
                  <ext-link xmlns:xlink="http://www.w3.org/1999/xlink" ext-link-type="gen" xlink:href="OQ921682" xlink:type="simple">OQ921682</ext-link>
                </td><td rowspan="1" colspan="1">This study</td></tr></tbody></table><table-wrap-foot><fn><p><sup>a</sup> Genotype determined by sequence of <abbrev xmlns:xlink="http://www.w3.org/1999/xlink" xlink:title="internal transcribed spacer regions" id="ABBRID0EGGEK" xlink:type="simple">ITS</abbrev>, <italic>tub2</italic>, <italic>tub1</italic>, <italic>tef1</italic>, and <italic><abbrev xmlns:xlink="http://www.w3.org/1999/xlink" xlink:title="RNA polymerase II" id="ABBRID0ERGEK" xlink:type="simple">rpb2</abbrev></italic> four regions. <sup>b</sup> Isolates ex-type. <sup>c</sup> Isolates used for culture growth. <sup>d</sup> Isolates used in pathogenicity.</p></fn></table-wrap-foot></table-wrap></tp:treatment-sec><ref-list><ref id="B52"><mixed-citation xmlns:xlink="http://www.w3.org/1999/xlink" xlink:type="simple"><person-group><name name-style="western"><surname>Wang</surname><given-names>W</given-names></name><name name-style="western"><surname>Li</surname><given-names>GQ</given-names></name><name name-style="western"><surname>Liu</surname><given-names>QL</given-names></name><name name-style="western"><surname>Chen</surname><given-names>SF</given-names></name></person-group> (<year>2020</year>) <article-title><tp:taxon-name><tp:taxon-name-part taxon-name-part-type="family">Cryphonectriaceae</tp:taxon-name-part></tp:taxon-name> on <tp:taxon-name><tp:taxon-name-part taxon-name-part-type="genus">Myrtales</tp:taxon-name-part></tp:taxon-name> in China: Phylogeny, host range, and pathogenicity.</article-title><source>Persoonia</source><volume>45</volume>(<issue>1</issue>): <fpage>101</fpage>–<lpage>131</lpage>. <ext-link xlink:href="10.3767/persoonia.2020.45.04" ext-link-type="doi" xlink:type="simple">https://doi.org/10.3767/persoonia.2020.45.04</ext-link></mixed-citation></ref><ref id="B6"><mixed-citation xmlns:xlink="http://www.w3.org/1999/xlink" xlink:type="simple"><person-group><name name-style="western"><surname>Begoude</surname><given-names>BAD</given-names></name><name name-style="western"><surname>Gryzenhout</surname><given-names>M</given-names></name><name name-style="western"><surname>Wingfield</surname><given-names>MJ</given-names></name><name name-style="western"><surname>Roux</surname><given-names>J</given-names></name></person-group> (<year>2010</year>) <article-title><italic><tp:taxon-name><tp:taxon-name-part taxon-name-part-type="genus">Aurifilum</tp:taxon-name-part></tp:taxon-name></italic>, a new fungal genus in the <tp:taxon-name><tp:taxon-name-part taxon-name-part-type="family">Cryphonectriaceae</tp:taxon-name-part></tp:taxon-name> from <tp:taxon-name><tp:taxon-name-part taxon-name-part-type="genus">Terminalia</tp:taxon-name-part></tp:taxon-name> species in Cameroon.</article-title><source>Antonie van Leeuwenhoek</source><volume>98</volume>(<issue>3</issue>): <fpage>263</fpage>–<lpage>278</lpage>. <ext-link xlink:href="10.1007/s10482-010-9467-8" ext-link-type="doi" xlink:type="simple">https://doi.org/10.1007/s10482-010-9467-8</ext-link></mixed-citation></ref></ref-list></tp:taxon-treatment>
